# Supplementary material for: A Fluid Dynamics-Model System for Advancing Tissue Engineering and Cancer Research Studies: Biological Assessment of the Innovative BioAxFlow Dynamic Culture Bioreactor
Source: Biomimetics (Basel). 2025 Dec 18;10(12):848. doi: 10.3390/biomimetics10120848 (PMC12731094; doi:10.3390/biomimetics10120848)
Supplement: Supplementary file 1 [file biomimetics-10-00848-s001.zip]

Archive with 1 entries (1 files):
- biomimetics-4014154-supplementary.pdf
